# Supplementary material for: The role of melatonin on miRNAs modulation in triple-negative breast cancer cells
Source: PLoS One. 2020 Feb 3;15(2):e0228062. doi: 10.1371/journal.pone.0228062 (PMC6996834; doi:10.1371/journal.pone.0228062)
Supplement: S4 Data — (XLSX) [file pone.0228062.s006.xlsx]

## Sheet: MDA-MB-231
Sample	Gene	Ct	Average Ct	Delta Ct	ddCt	2-ddCt	std dev of Ct	power std dev	radq sum power std dev	final std dev
Control	actin	18.9679	18.9189				0.070553	0.00497772		0
Control	actin	18.9507
Control	actin	18.838
Control	c-Myc	23.8723	23.8616	4.94268	0	1	0.0645778	0.0041703	0.0956453	0.0662962
Control	c-Myc	23.7923
Control	c-Myc	23.9201
Melatonin	actin	18.7092	18.682				0.0246218	0.000606234
Melatonin	actin	18.6754
Melatonin	actin	18.6613
Melatonin	c-Myc	25.4896	25.399	6.71699	1.77431	0.292334	0.0871816	0.00760063	0.0905917	0.0183567
Melatonin	c-Myc	25.3916
Melatonin	c-Myc	25.3157

## Sheet: Anti-miR-210
Sample	Gene	Ct	Average Ct	Delta Ct	ddCt	2-ddCt	std dev of Ct	power std dev	radq sum power std dev	final std dev
Negative Control	U6 fam	26.7128	26.7161				0.0559119	0.00312614	0.0790714	0
Negative Control	U6 fam	26.7735
Negative Control	U6 fam	26.6619
Negative Control	miR-210	32.5112	32.3585	5.64243	0	1	0.132349	0.0175163	0.143675	0.0995878
Negative Control	miR-210	32.2881
Negative Control	miR-210	32.2762
Negative Control + Mel	U6 fam	26.545	26.4943				0.048536	0.00235575	0.0686403	0
Negative Control + Mel	U6 fam	26.4895
Negative Control + Mel	U6 fam	26.4483
Negative Control + Mel	miR-210	31.2954	31.2748	4.78051	-0.861916	1.81745	0.183785	0.0337768	0.190086	0.239462
Negative Control + Mel	miR-210	31.4474
Negative Control + Mel	miR-210	31.0815
ANTI-miR-210 Control	U6 fam	27.3008	27.2248				0.0677739	0.0045933	0.0958468	0
ANTI-miR-210 Control	U6 fam	27.2029
ANTI-miR-210 Control	U6 fam	27.1706
ANTI-miR-210 Control	miR-210	35.0433	35.1929	7.96812	2.32569	0.199479	0.68788	0.473178	0.69121	0.0955726
ANTI-miR-210 Control	miR-210	35.9433
ANTI-miR-210 Control	miR-210	34.5921
ANTI-miR-210 + Mel	U6 fam	26.8025	26.8855				0.0762873	0.00581976	0.107887	0
ANTI-miR-210 + Mel	U6 fam	26.9524
ANTI-miR-210 + Mel	U6 fam	26.9018
ANTI-miR-210 + Mel	miR-210	33.6294	33.892	7.00649	1.36407	0.388486	0.320163	0.102504	0.329126	0.0886263
ANTI-miR-210 + Mel	miR-210	33.7981
ANTI-miR-210 + Mel	miR-210	34.2487

## Sheet: Sponge 148b
Sample	Gene	Ct	Average Ct	Delta Ct	Average Delta Ct	ddCt	2-ddCt	std dev of Ct
Plenti-Empty	miR148b	34.5023	33.8364	8.15437	8.46996	0	1	0.446305
Plenti-Empty	miR148b	33.3392
Plenti-Empty	miR148b	33.6676
Plenti-Empty	U6 fam	25.5975	25.682
Plenti-Empty	U6 fam	25.7311
Plenti-Empty	U6 fam	25.7174
Plenti-Empty	miR148b	33.99	33.7569	8.78554
Plenti-Empty	miR148b	33.5672
Plenti-Empty	miR148b	33.7134
Plenti-Empty	U6 fam	25.019	24.9713
Plenti-Empty	U6 fam	24.9784
Plenti-Empty	U6 fam	24.9166
Plenti-Empty + Mel	miR148b	34.4457	34.0064	8.4316	7.94419	-0.525762	1.43969	0.689303
Plenti-Empty + Mel	miR148b	33.6201
Plenti-Empty + Mel	miR148b	33.9533
Plenti-Empty + Mel	U6 fam	25.5872	25.5748
Plenti-Empty + Mel	U6 fam	25.6221
Plenti-Empty + Mel	U6 fam	25.5149
Plenti-Empty + Mel	miR148b	33.5487	33.2226	7.45678
Plenti-Empty + Mel	miR148b	32.9412
Plenti-Empty + Mel	miR148b	33.178
Plenti-Empty + Mel	U6 fam	25.7247	25.7658
Plenti-Empty + Mel	U6 fam	25.7505
Plenti-Empty + Mel	U6 fam	25.8223
miR-148bsponges	miR148b	34.8679	34.7562	9.11593	9.32713	0.857179	0.552031	0.298694
miR-148bsponges	miR148b	34.6444
miR-148bsponges	miR148b
miR-148bsponges	U6 fam	25.7126	25.6403
miR-148bsponges	U6 fam	25.6465
miR-148bsponges	U6 fam	25.5617
miR-148bsponges	miR148b	34.9667	35.2779	9.53834
miR-148bsponges	miR148b	35.2346
miR-148bsponges	miR148b	35.6324
miR-148bsponges	U6 fam	25.7593	25.7396
miR-148bsponges	U6 fam	25.7519
miR-148bsponges	U6 fam	25.7074
miR-148bsponges + Mel	miR148b	33.9041	34.2987	8.35078	8.80034	0.330389	0.795322	0.635785
miR-148bsponges + Mel	miR148b	34.7093
miR-148bsponges + Mel	miR148b	34.2827
miR-148bsponges + Mel	U6 fam	25.927	25.9479
miR-148bsponges + Mel	U6 fam	25.9449
miR-148bsponges + Mel	U6 fam	25.9718
miR-148bsponges + Mel	miR148b		34.8775	9.24991
miR-148bsponges + Mel	miR148b	35.0361
miR-148bsponges + Mel	miR148b	34.7189
miR-148bsponges + Mel	U6 fam	25.746	25.6276
miR-148bsponges + Mel	U6 fam	25.5904
miR-148bsponges + Mel	U6 fam	25.5465
